# Supplementary material for: Biochemical and structural insights into SARS-CoV-2 polyprotein processing by Mpro
Source: Sci Adv. 2022 Dec 9;8(49):eadd2191. doi: 10.1126/sciadv.add2191 (PMC9733933; doi:10.1126/sciadv.add2191)
Supplement: Supplementary file 2 — Data S1 and S2 [file sciadv.add2191_data_s1_and_s2.zip]

Archive with 2 entries (2 files):
- sciadv.add2191_data_s1.pse
- sciadv.add2191_data_s2.pse
